# Supplementary material for: Comparison Between Closed-Loop Insulin Delivery System (the Artificial Pancreas) and Sensor-Augmented Pump Therapy: A Randomized-Controlled Crossover Trial
Source: Diabetes Technol Ther. 2021 Feb 25;23(3):168–74. doi: 10.1089/dia.2020.0365 (PMC7906861; doi:10.1089/dia.2020.0365)
Supplement: Supplemental data [file Supp_Data.zip]

Archive with 2 entries (2 files):
- Supplementary Data.pdf
- Supplementary Appendix.docx
